# Supplementary material for: Chloroplast genome assembly, annotation, comparative genomics, and genetic diversity analysis of a vulnerable endemic species Lavandula maroccana Murb
Source: PLoS One. 2026 Mar 31;21(3):e0345166. doi: 10.1371/journal.pone.0345166 (PMC13037993; doi:10.1371/journal.pone.0345166)
Supplement: S1 Table — (XLSX) [file pone.0345166.s001.xlsx]

## Sheet: Table S1
Table S1. Gene annotated in the L. moraccona choloroplast genome
Category	Gene group	Gene name
Photosynthesis	Subunits of photosystem I	psaB,psaA,psaI,psaJ,psaC
	Subunits of photosystem II	psbA,psbK,psbI,psbM,psbD,psbC,psbZ,psbJ,psbL,psbF,psbE,psbB,psbT,psbH
	Subunits of NADH dehydrogenase	ndhJ,ndhK,ndhC,ndhB(2),ndhF,ndhD,ndhE,ndhG,ndhI,ndhA,ndhH
	Subunits of cytochrome b/f complex	petN,petA,petL,petG,petB,petD
	Subunits of ATP synthase	atpA,atpF,atpH,atpI,atpE,atpB
	Large subunit of rubisco	rbcL
Self-replication	Proteins of large ribosomal subunit	rpl33,rpl20,rpl36,rpl14,rpl16,rpl22(2),rpl2(2),rpl23(2),rpl32
	Proteins of small ribosomal subunit	rps12(3),rps16,rps2,rps14,rps4,rps18,rps11,rps8,rps3,rps19,rps7(2),rps15
	Subunits of RNA polymerase	rpoC2,rpoC1,rpoB,rpoA
	Ribosomal RNAs	rrn16(2),rrn23(2),rrn4.5(2),rrn5(2)
	Transfer RNAs	trnH-GUG(3),trnK-UUU(2),trnQ-UUG(2),trnS-GCU,trnT-CGU,trnG-UCC,trnR-UCU,trnC-GCA,trnD-GUC(2),trnY-GUA(2),trnE-UUC,trnT-GGU(2),trnS-UGA,trnG-GCC(2),trnM-CAU(4),trnM-CAU | trnfM-CAU,trnS-GGA(2),trnT-UGU(2),trnL-UAA,trnF-GAA(2),trnV-UAC | trnC-ACA,trnW-CCA,trnP-UGG(2),trnM-CAU | trnI-CAU(2),trnL-CAA(4),trnV-GAC(2),trnI-GAU | trnE-UUC(2),trnI-GAU(2),trnA-UGC(2),trnR-ACG(4),trnN-GUU(4),trnL-UAG
Other genes	Maturase	matK
	Protease	clpP1(2)
	Envelope membrane protein	cemA
	Acetyl-CoA carboxylase	accD
	c-type cytochrome synthesis gene	ccsA
	Translation initiation factor	infA
	other	pafI,pafII,pbf1
