# Supplementary material for: Chloroplast genome assembly, annotation, comparative genomics, and genetic diversity analysis of a vulnerable endemic species Lavandula maroccana Murb
Source: PLoS One. 2026 Mar 31;21(3):e0345166. doi: 10.1371/journal.pone.0345166 (PMC13037993; doi:10.1371/journal.pone.0345166)
Supplement: S2 Table — (XLSX) [file pone.0345166.s002.xlsx]

## Sheet: Table S2
	Table S2. Exon and intron counts and lengths of genes in the chloroplast genome of L. maroccana
	Gene Name	Number of Exons	Exon Lengths (bp)	Number of Introns	Intron Lengths (bp)
	atpF	2	145, 410	1	701
	clpP1	3	71, 292, 228	2	695, 640
	ndhA	2	553, 539	1	1014
	ndhB	2	777, 756	1	671
	pafI	3	124, 230, 153	2	714, 731
	petB	2	6, 642	1	697
	petD	2	8, 475	1	645
	rpl16	2	9, 399	1	845
	rpl2	2	391, 434	1	662
	rpoC1	2	432, 1611	1	785
	rps12	3	114, 26, 232	1	536
	rps16	2	40, 227	1	808
	rrn23	2	2612, 2612	2	199, 199
	trnA-UGC	2	38, 35	1	808
	trnE-UUC	2	32, 40	1	948
	trnG-UCC	2	23, 48	1	694
	trnI-GAU	2	37, 35	1	948
	trnK-UUU	2	36, 38	1	2511
	trnL-UAA	2	35, 50	1	497
	trnT-CGU	2	35, 43	1	689
	trnV-UAC	1	38	0	0
