# Supplementary material for: Chloroplast genome assembly, annotation, comparative genomics, and genetic diversity analysis of a vulnerable endemic species Lavandula maroccana Murb
Source: PLoS One. 2026 Mar 31;21(3):e0345166. doi: 10.1371/journal.pone.0345166 (PMC13037993; doi:10.1371/journal.pone.0345166)
Supplement: S3 Table — (XLSX) [file pone.0345166.s003.xlsx]

## Sheet: Table S3
Table S3. Pi value of the genes and intergenic regions
Gene	Pi Value
atpA	0.015
atpF	0.02186
atpH	0.00407
atpI	0.01174
matK	0.03498
petN	0.01333
psbA	0.0073
psbC	0.01058
psbD	0.00653
psbI	0.01502
psbK	0.01185
psbM	0.01143
psbZ	0.00529
rpoB	0.01002
rpoC1	0.01083
rpoC2	0.01887
rps12	0
rps16	0.02078
rps2	0.00956
trnC-GCA	0.00469
trnD-GUC	0.00866
trnE-UUC	0
trnG-GCC	0.00463
trnG-UCC	0.00469
trnH-GUG	0
trnK-UUU	0.00457
trnM-CAU	0
trnQ-UUG	0.00457
trnR-UCU	0
trnS-GCU	0
trnS-UGA	0.00358
trnT-CGU	0
trnT-GGU	0
trnY-GUA	0
rps12	0
trnH-GUG	0
psbA	0.0073
trnK-UUU	0.00457
matK	0.03498
rps16	0.02078
trnQ-UUG	0.00457
psbK	0.01185
psbI	0.01502
trnS-GCU	0
trnT-CGU	0
trnG-UCC	0.00469
trnR-UCU	0
atpA	0.015
atpF	0.02186
atpH	0.00407
atpI	0.01174
rps2	0.00956
rpoC2	0.01887
rpoC1	0.01083
rpoB	0.01002
trnC-GCA	0.00469
petN	0.01333
psbM	0.01143
trnD-GUC	0.00866
trnY-GUA	0
trnE-UUC	0
trnT-GGU	0
psbD	0.00653
psbC	0.01058
trnS-UGA	0.00358
psbZ	0.00529
trnG-GCC	0.00463
trnM-CAU	0
intergenic regions
accD-psaI	0.02184
atpA-atpF_2	0.02766
atpB-rbcL	0.00791
atpF_1-atpH	0.01107
atpF_2-atpF_1	0.00462
atpH-atpI	0.01622
atpI-rps2	0.03812
cemA-petA	0.00533
clpP1_1-psbB	0.01429
clpP1_2-clpP1_1	0.0062
clpP1_3-clpP1_2	0.00861
infA-rps8	0.01111
matK-trnK-UUU_1	0.01004
ndhA_1-ndhH	0
ndhA_2-ndhA_1	0.01528
ndhB_1-ndhB_2	0.0006
ndhB_1-rps7	0.00152
ndhB_2-trnL-CAA	0.00144
ndhD-psaC	0.00333
ndhE-ndhG	0.02308
ndhG-ndhI	0.03571
ndhH-rps15	0.0092
ndhI-ndhA_2	0.04533
ndhJ-ndhK	0.01463
ndhK-ndhC	0.00784
pafII-cemA	0.01331
pafI_1-trnS-GGA	0.01551
pafI_2-pafI_1	0.0048
pafI_3-pafI_2	0.00629
pbf1-psbH	0
petA-psbJ	0.02013
petB_1-petB_2	0.00862
petB_2-petD_1	0.01058
petD_1-petD_2	0.01344
petG-trnW-CCA	0.00727
petL-petG	0.00719
petN-psbM	0.01374
psaA-pafI_3	0.02449
psaB-psaA	0
psaC-ndhE	0.01412
psaI-pafII	0.01241
psaJ-rpl33	0.01318
psbA-trnK-UUU_2	0.0087
psbB-psbT	0.0324
psbC-trnS-UGA	0.01079
psbE-petL	0.02002
psbF-psbE	0
psbH-petB_1	0.0288
psbI-trnS-GCU	0.00889
psbJ-psbL	0.01705
psbK-psbI	0.01958
psbM-trnD-GUC	0.006
psbT-pbf1	0.03692
psbZ-trnG-GCC	0.01469
rbcL-accD	0.00766
rpl14-rpl16_2	0.02901
rpl16_1-rps3	0.01642
rpl16_2-rpl16_1	0.01742
rpl20-rps12	0.01031
rpl22-rps19	0
rpl23-rpl2_1	0
rpl23-trnM-CAU	0
rpl2_1-rpl23	0
rpl2_1-rpl2_2	0.00121
rpl2_2-rpl2_1	0.00121
rpl32-trnL-UAG	0.03311
rpl33-rps18	0.00964
ndhB_2-ndhB_1	0.0006
petD_2-rpoA	0.00568
psbL-psbF	0
rpl36-infA	0.02553
rps19-rpl2_2	0.04898
trnD-GUC-trnY-GUA	0.02632
trnN-GUU-trnR-ACG	0.00497
rpoA-rps11	0.01449
rpoB-trnC-GCA	0.0137
rpoC1_1-rpoB	0.01538
rpoC1_2-rpoC1_1	0.00713
rpoC2-rpoC1_2	0.01657
rps11-rpl36	0.01835
rps12_1-clpP1	0.00833
rps12_2-rps12_3	0.00075
rps12_2-trnV-GAC	0.00341
rps12_3-rps12_2	0.00075
rps12_3-rps7	0.01154
rps14-psaB	0.00661
rps15-ycf1	0.01917
rps16_1-trnQ-UUG	0.02848
rps16_2-rps16_1	0.01051
rps18-rpl20	0.01636
rps2-rpoC2	0.02062
rps4-trnT-UGU	0.00826
rps7-ndhB_1	0.00152
rps7-rps12_3	0.01154
rps8-rpl14	0.00682
rrn16-trnV-GAC	0.00177
rrn23-rrn4.5	0
rrn23-trnA-UGC_2	0.00261
rrn4.5-rrn23	0
rrn4.5-rrn5	0.00235
rrn5-rrn4.5	0.00235
rrn5-trnR-ACG	0.00253
trnA-UGC_1-trnA-UGC_2	0.00149
trnA-UGC_2-rrn23	0.00261
trnA-UGC_2-trnA-UGC_1	0.00149
trnC-GCA-petN	0.00843
trnE-UUC-trnT-GGU	0.01556
trnE-UUC_1-rrn16	0.00404
trnF-GAA-ndhJ	0.02275
trnG-GCC-trnM-CAU	0.01711
trnG-UCC_1-trnG-UCC_2	0.0082
trnH-GUG-psbA	0.04586
trnI-GAU_2-trnA-UGC_1	0
trnK-UUU_1-rps16_2	0.01774
trnK-UUU_2-matK	0.00932
trnL-CAA-ndhB_2	0.00144
trnL-CAA-ycf2	0.00272
trnL-UAA_1-trnL-UAA_2	0.00919
trnL-UAA_2-trnF-GAA	0.01605
trnM-CAU-atpE	0.01734
trnM-CAU	0.38238
trnN-GUU-ycf1	0.00669
trnP-UGG-psaJ	0.01606
trnQ-UUG-psbK	0.00728
trnR-ACG-rrn5	0.00253
trnR-ACG-trnN-GUU	0.00498
trnR-UCU-atpA	0
trnS-GCU-trnT-CGU_1	0.01752
trnS-GGA-rps4	0.02113
trnS-UGA-psbZ	0.01221
trnT-CGU_2-trnR-UCU	0.072
trnT-GGU-psbD	0.01271
trnT-UGU-trnL-UAA_1	0.01752
trnV-GAC-rps12_2	0.00367
trnV-GAC-rrn16	0.00177
trnW-CCA-trnP-UGG	0.02914
trnY-GUA-trnE-UUC	0
ycf1-trnN-GUU	0.00671
ycf2-trnL-CAA	0.00273
ycf2-trnM-CAU	0
