# Supplementary material for: Chloroplast genome assembly, annotation, comparative genomics, and genetic diversity analysis of a vulnerable endemic species Lavandula maroccana Murb
Source: PLoS One. 2026 Mar 31;21(3):e0345166. doi: 10.1371/journal.pone.0345166 (PMC13037993; doi:10.1371/journal.pone.0345166)
Supplement: S4 Table — (XLSX) [file pone.0345166.s004.xlsx]

## Sheet: Table S4
	Table S4. Codon usage table for six Lavandula species
	AminoAcid	Codon	Lmor	BPTPS143	BPTPS104	Shansi	jingxun2	Lden
	Ala	GCA	1.15	1.13	1.13	1.11	1.13	1.15
	Ala	GCC	0.65	0.67	0.67	0.62	0.69	0.66
	Ala	GCG	0.44	0.44	0.44	0.5	0.48	0.45
	Ala	GCT	1.77	1.76	1.75	1.77	1.7	1.74
	Arg	AGA	1.66	1.68	1.68	1.77	1.79	1.8
	Arg	AGG	0.64	0.62	0.62	0.56	0.88	0.6
	Arg	CGA	1.36	1.38	1.38	1.3	1.29	1.38
	Arg	CGC	0.53	0.54	0.54	0.52	0.52	0.52
	Arg	CGG	0.47	0.46	0.46	0.55	0.47	0.45
	Arg	CGT	1.35	1.33	1.33	1.3	1.06	1.25
	Asn	AAC	0.46	0.47	0.47	0.46	0.52	0.48
	Asn	AAT	1.54	1.53	1.53	1.54	1.48	1.52
	Asp	GAC	0.41	0.39	0.39	0.38	0.42	0.4
	Asp	GAT	1.59	1.61	1.61	1.62	1.58	1.6
	Cys	TGC	0.44	0.47	0.47	0.51	0.71	0.46
	Cys	TGT	1.56	1.53	1.53	1.49	1.29	1.54
	Gin	CAA	1.52	1.51	1.52	1.52	1.51	1.53
	Gin	CAG	0.48	0.49	0.48	0.48	0.49	0.47
	Glu	GAA	1.5	1.51	1.51	1.52	1.53	1.54
	Glu	GAG	0.5	0.49	0.49	0.48	0.47	0.46
	Gly	GGA	1.56	1.54	1.54	1.55	1.47	1.58
	Gly	GGC	0.46	0.46	0.46	0.45	0.51	0.46
	Gly	GGG	0.71	0.74	0.74	0.74	0.8	0.7
	Gly	GGT	1.28	1.26	1.26	1.27	1.22	1.26
	His	CAC	0.49	0.47	0.47	0.49	0.47	0.47
	His	CAT	1.51	1.53	1.53	1.51	1.53	1.53
	Ile	ATA	0.87	0.88	0.88	0.89	0.75	0.89
	Ile	ATC	0.59	0.6	0.6	0.6	0.7	0.59
	Ile	ATT	1.55	1.52	1.52	1.51	1.55	1.51
	Leu	CTA	0.81	0.82	0.82	0.85	0.76	0.81
	Leu	CTC	0.35	0.34	0.34	0.33	0.41	0.36
	Leu	CTG	0.41	0.42	0.42	0.39	0.42	0.41
	Leu	CTT	1.23	1.25	1.25	1.26	1.25	1.25
	Leu	TTA	1.92	1.9	1.9	1.92	1.87	1.92
	Leu	TTG	1.28	1.28	1.28	1.24	1.3	1.24
	Lys	AAA	1.51	1.5	1.5	1.49	1.49	1.51
	Lys	AAG	0.49	0.5	0.5	0.51	0.51	0.49
	Met	ATG	1	1	1	1	1	1
	Phe	TTC	0.64	0.65	0.65	0.63	0.68	0.64
	Phe	TTT	1.36	1.35	1.35	1.37	1.32	1.36
	Pro	CCA	1.08	1.03	1.03	1.07	1.01	1.09
	Pro	CCC	0.8	0.81	0.81	0.81	0.82	0.8
	Pro	CCG	0.61	0.64	0.64	0.62	0.67	0.61
	Pro	CCT	1.51	1.51	1.51	1.51	1.5	1.49
	Ser	AGC	0.34	0.32	0.32	0.32	0.5	0.35
	Ser	AGT	1.29	1.29	1.29	1.3	1.11	1.25
	Ser	TCA	1.12	1.14	1.14	1.13	1.15	1.17
	Ser	TCC	1.02	1.03	1.03	0.97	0.96	1
	Ser	TCG	0.55	0.52	0.52	0.56	0.56	0.54
	Ser	TCT	1.69	1.69	1.69	1.72	1.72	1.7
	Ter	TAA	1.59	1.71	1.71	1.74	1.01	1.68
	Ter	TAG	0.67	0.67	0.67	0.6	0.59	0.66
	Ter	TGA	0.73	0.61	0.61	0.66	1.4	0.66
	Thr	ACA	1.18	1.2	1.2	1.21	1.11	1.22
	Thr	ACC	0.75	0.75	0.75	0.76	0.88	0.74
	Thr	ACG	0.41	0.42	0.42	0.4	0.47	0.41
	Thr	ACT	1.66	1.63	1.64	1.64	1.54	1.63
	Trp	TGG	1	1	1	1	1	1
	Tyr	TAC	0.36	0.37	0.37	0.37	0.48	0.38
	Tyr	TAT	1.64	1.63	1.63	1.63	1.52	1.62
	Val	GTA	1.54	1.52	1.52	1.52	1.4	1.52
	Val	GTC	0.41	0.43	0.43	0.44	0.51	0.42
	Val	GTG	0.52	0.52	0.52	0.53	0.56	0.51
	Val	GTT	1.53	1.53	1.53	1.51	1.53	1.55
