# Supplementary material for: Chloroplast genome assembly, annotation, comparative genomics, and genetic diversity analysis of a vulnerable endemic species Lavandula maroccana Murb
Source: PLoS One. 2026 Mar 31;21(3):e0345166. doi: 10.1371/journal.pone.0345166 (PMC13037993; doi:10.1371/journal.pone.0345166)
Supplement: S5 Table — (XLSX) [file pone.0345166.s005.xlsx]

## Sheet: Table S5
	Table S5. List of chloroplast genes found in full length in the nuclear genome of Lavandula angustifolia
	SL	Gene name	copy number
	1	atpA	1
	2	atpI	2
	3	clpP1	1
	4	ndhA	1
	5	ndhB	2
	6	ndhD	1
	7	ndhE	1
	8	ndhF	1
	9	ndhG	1
	10	ndhK	1
	11	pbf1	1
	12	petG	1
	13	petL	2
	14	petN	1
	15	psaC	1
	16	psaI	1
	17	psaJ	1
	18	psbE	1
	19	psbF	1
	20	psbI	5
	21	psbK	1
	22	psbL	3
	23	psbM	3
	24	psbZ	1
	25	rbcL	1
	26	rpl20	1
	27	rpl23	3
	28	rpl32	1
	29	rps12	2
	30	rps16	1
	31	rps2	1
	32	rps7	2
	33	rrn16	2
	34	rrn23	1
	35	rrn4.5	4
	36	rrn5	4
	37	trnA-UGC	1
	38	trnD-GUC	2
	39	trnE-UUC	2
	40	trnF-GAA	1
	41	trnG-GCC	2
	42	trnK-UUU	1
	43	trnL-CAA	6
	44	trnN-GUU	5
	45	trnP-UGG	2
	46	trnQ-UUG	3
	47	trnR-ACG	2
	48	trnS-GCU	4
	49	trnT-CGU	2
	50	trnV-GAC	7
	51	trnW-CCA	1
	52	trnY-GUA	3
	53	ycf1	2
		Total Result	104
